# Supplementary material for: Microporous Fluorescent Poly(D,L-lactide) Acid–Carbon Nanodot Scaffolds for Bone Tissue Engineering Applications
Source: Materials (Basel). 2024 Jan 17;17(2):449. doi: 10.3390/ma17020449 (PMC10820564; doi:10.3390/ma17020449)
Supplement: Supplementary file 1 [file materials-17-00449-s001.zip]

Archive with 1 entries (1 files):
- materials-2815198-supplementary.pdf
